# Supplementary material for: Absence of “Cytokine Storm” in Hospitalized COVID-19 Patients: A Retrospective Cohort Study
Source: Infect Dis Rep. 2021 Apr 19;13(2):377–87. doi: 10.3390/idr13020036 (PMC8167630; doi:10.3390/idr13020036)
Supplement: Supplementary file 1 [file idr-13-00036-s001.zip]

Archive with 1 entries (1 files):
- idr-1156543-supplementary.pdf
